# Supplementary material for: Case-control Indian buffet process identifies biomarkers of response to Codrituzumab
Source: BMC Cancer. 2019 Mar 28;19:278. doi: 10.1186/s12885-019-5472-0 (PMC6438135; doi:10.1186/s12885-019-5472-0)
Supplement: Supplementary file 2 — List of biomarkers in this study and abbreviations. (XLSX 7 kb) [file 12885_2019_5472_MOESM2_ESM.xlsx]

## Sheet: S1
Biomarker	Description	Type of Biomarker
Age	Age	Clinical data and demographics
F	Sex Female	Clinical data and demographics
AS	Race Asian	Clinical data and demographics
AA	Race African American	Clinical data and demographics
OT	Race Other	Clinical data and demographics
WH	Race White	Clinical data and demographics
Weight	Baseline Weight	Clinical data and demographics
Height	Baseline Height	Clinical data and demographics
BMI	Baseline Body Mass Index (kg/m2)	Clinical data and demographics
D	Duration of Exposure(days)	Clinical data and demographics
ECOG	ECOG Performance Status at Baseline	Clinical data and demographics
Sorafenib	Prior Sorafenib Treatment	Clinical data and demographics
CP score	Child Pugh Score	Clinical data and demographics
SDTL	Sum diameter (measurable) target lesions	Clinical data and demographics
IHC 0	GPC3 IHC	Tumor Histology
IHC 1+	GPC3 IHC 1+	Tumor Histology
IHC 2+	GPC3 IHC 2+	Tumor Histology
IHC 3+	GPC3 IHC 3+	Tumor Histology
Vascular Invasion	Macrovascual Invasion or Extrahepatic	Tumor Histology
CD16	CD16 cell density	Tumor Histology
CD3	CD3 cell density	Tumor Histology
%CD16	% OF CD16 positive cells in stroma	Tumor Histology
%CD3	% OF CD3 positive cells in stroma	Tumor Histology
%Stroma	% of total stroma in tissue	Tumor Histology
CD3/CD16 necrotic	CD3/CD16 count in necrotic tissue	Tumor Histology
CD3/CD16 tumor	CD3/CD16 count in tumor	Tumor Histology
CD3/CD16 viable	CD3/CD16 count in viable cells	Tumor Histology
%Necrotic	% necrotic cells in tissue	Tumor Histology
%Tumor	% tumor in tissue	Tumor Histology
%Viable	% viable cells in tissue	Tumor Histology
GPC3 cytoplasmic	GPC3 H score cytoplasmic	Tumor Histology
GPC3 membrane	GPC3 H score membrane	Tumor Histology
Ctrough	Ctrough at Cycle3 Day1	Exposure
AFP	Alpha Fetoprotein	Circulating protein
AAT	Alanine Aminotransferase	Circulating protein
CRP	C Reactive Protein	Circulating protein
sGPC3 114/165	Soluble GPC3 GT114-GT165	Circulating protein
sGPC3 30/57	Soluble GPC3 GT30-GT57	Circulating protein
sGPC3 30/607	Soluble GPC3 GT30-GT607	Circulating protein
sGPC3 11/96	Soluble GPC3 M3C11-GT96	Circulating protein
ADCC CD107	Antibody-dependent cell cytotoxicity CD107A activity	Blood cell activity
ADCC CD16	Antibody-dependent cell cytotoxicity CD16 activity	Blood cell activity
CD45	CD45+ cell count	Blood cell subset
B	B cell count	Blood cell subset
SDTL	CD3+ cell count	Blood cell subset
CD4	CD4+ cell count	Blood cell subset
CD8	CD8+ cell count	Blood cell subset
CD4/CD8	CD4/CD8 ratio	Blood cell subset
CD8 NK	CD8+ NK cells	Blood cell subset
CD16	CD16+ cell count	Blood cell subset
CD56-CD16+	CD56-CD16+ NK cells	Blood cell subset
CD56bright	CD56bright NK cells	Blood cell subset
CD56dimCD16-	CD56dimCD16- NK cells	Blood cell subset
CD56dimCD16bright	CD56dimCD16bright NK cells	Blood cell subset
NK	NK cell count	Blood cell subset
CD56	CD56+ cell count	Blood cell subset
NKP46	NKP46+ NK cell count	Blood cell subset
DN	Double negative cells	Blood cell subset
DP	Double positive cells	Blood cell subset
CD16MESF	CD16 MESF	Blood cell subset
NKP46MESF	NKP46 MESF	Blood cell subset
FCGRIIIA-158_A/A	FCGRIIIA-158 A/A	DNA polymorphism
FCGRIIIA-158_C/A	FCGRIIIA-158 C/A	DNA polymorphism
FCGRIIIA-158_C/C	FCGRIIIA-158 C/C	DNA polymorphism
FCGRIIIA-158_NA	FCGRIIIA-158 NA	DNA polymorphism
FCGRIIA-131_A/A	FCGRIIA-131 A/A	DNA polymorphism
FCGRIIA-131_A/G	FCGRIIA-131 A/G	DNA polymorphism
FCGRIIA-131_G/G	FCGRIIA-131 G/G	DNA polymorphism
FCGRIIA-131_NA	FCGRIIA-131 NA	DNA polymorphism
PFS	Progression Free Survival (Months)	Clinical endpoint
Additional Information: R05137382 Phase II demographics
		Codrituzumab (n=120)	Placebo (n=60)
Age in years median (range)		64 (31-81)	63 (36-79)
Gender		101/19 (84%/16%)	45/15 (75%/25%)
Race	White	0.48	0.55
	Asian	0.46	0.42
	Other	0.06	0.03
ECOG	0/1	80/40 (67%/33%)	38/22 (63%/37%)
Vascular invasion/extrahepatic metastasis	Yes/No	88/32 (73%/27%)	46/14 (77%/23%)
Prior sorafenib	Yes/No	98/22 ( 82%/18%)	39/21 (65%/35%)
Child Pugh Score	A5	80 (67%)	43 (72%)
	A6	40 (33%)	17 (28%)
