# Supplementary material for: Case-control Indian buffet process identifies biomarkers of response to Codrituzumab
Source: BMC Cancer. 2019 Mar 28;19:278. doi: 10.1186/s12885-019-5472-0 (PMC6438135; doi:10.1186/s12885-019-5472-0)
Supplement: Supplementary file 3 — Biomarker and clinical endpoint data. (CSV 51 kb) [file 12885_2019_5472_MOESM3_ESM.csv]

Weight	Height	BMI	D	IHC 0	IHC 1+	IHC 2+	IHC 3+	Vascular Invasion	ECOG	Cthrough	AFP	AAT	CRP	Sorafenib	CP score	CD16	CD3	%CD16	%CD3	%Stroma	CD3/CD16 necrotic	CD3/CD16 tumor	CD3/CD16 viable	%Necrotic	%Tumor	%Tumor Viable	H score Cyt	H score Mem	ADCC CD107	ADCC CD16	CD45	B	CD3	CD4	CD8	CD4/CD8	CD8 NK	CD16	CD56-CD16+	CD56bright	CD56dimCD16-	CD56dimCD16bright	NK	CD56	NKP46	DN	DP	CD16MESF	NKP46MESF
86.9	173	29.035	1	1	0	0	0	0	1	191.77	12.7	112	20.8	1	6	571	327	80	5	0.5	0	100	100	0	100	100	0	0	54.08	NaN	3.009	1.8921	2.8089	2.5821	2.4099	0.17319	2.3092	NaN	NaN	NaN	NaN	NaN	297	1.9855	NaN	1.2971	1.1139	NaN	NaN
89	173	29.737	8	0	0	0	1	0	0	87.239	60500	17	16.1	1	5	897	776	25	10	17	0	30	100	0	30	100	2.1303	2.4116	55.24	-68.75	2.9077	1.6902	2.7226	2.6405	1.9731	0.66558	1.8281	2.3552	0.77525	1.0745	0.7839	208.5	231	0.87506	2.3612	0.62221	0.77815	NaN	5765
118.1	165	43.379	15	0	0	1	0	1	1	0	313	46	4.5	1	5	NaN	NaN	NaN	NaN	NaN	10	70	90	10	70	90	2.0414	1.7404	28.83	-66.79	2.8472	1.7324	2.6656	2.4031	2.3181	0.08636	1.7266	2.1959	0.78604	0.58995	0.93146	143.81	162	1.6653	2.1621	0.7348	0.60206	NaN	4646
50	168	17.715	31	0	1	0	0	0	1	21.794	698	67	50	1	5	391	64	5	15	45	10	55	90	10	55	90	1.8129	0.69897	NaN	NaN	3.0048	1.3802	2.9355	2.6893	2.5658	0.12385	0.80956	2.0735	0.75587	0.43136	0.35025	109.66	121	1.5829	1.9942	1.0366	0.77815	466700	4207
103	163	38.767	113	0	0	0	1	0	0	212.03	5500	30	19	1	5	558	660	20	65	15	5	5	95	5	5	95	2.4314	2.4548	52.62	-80.02	3.226	2.3541	3.043	2.9133	2.3927	0.52114	1.5495	2.4913	1.0422	1.2869	1.1229	284.08	326	1.7338	2.3118	1.6021	0.47712	427260	4332
56	156	23.011	121	1	0	0	0	1	0	342.91	3.764	39	10	1	5	192	256	NaN	NaN	NaN	90	70	10	90	70	10	0.69897	0	44	-55.69	3.3105	2.3674	3.1735	2.8831	2.8388	0.045323	1.8766	2.5238	1.1556	1.5469	1.5145	286.08	367	1.9928	2.3909	1.6537	0.77815	306600	6636
57	162	21.719	380	0	0	0	1	1	0	341.1	12045	23	9.3	1	5	876	662	50	50	0.5	30	70	70	30	70	70	2.301	2.301	19.72	-67.03	3.4384	2.3483	3.2646	3.1024	2.7084	0.39445	1.963	2.8419	1.1252	0.63144	1.2662	667.11	702	1.9773	2.4779	1.9937	1.1761	228810	3918
71	166	25.766	253	0	0	1	0	1	0	0	96.8	92	1.8	1	5	417	1173	5	20	12	5	90	95	5	90	95	2.0969	1.4314	26.67	-42.58	2.7429	2.2014	2.5775	2.4116	2.0569	0.35603	0.55023	1.2558	0	0.69636	0.35218	13.62	22	1.5754	1.2989	1.13	0.77815	302570	15755
54	165	19.835	253	0	1	0	0	1	0	0	8.4	148	1.9	0	6	282	449	45	5	7	5	90	95	5	90	95	0.8451	0.30103	42.93	-64.29	2.9181	2.4814	2.6839	2.4955	2.1584	0.33445	0.69285	1.5303	0.32838	1.0261	0.40993	23.75	39	0.98046	1.4035	1.4749	0.47712	300620	14219
74.2	172	25.081	169	0	0	0	1	1	0	147.97	7200.8	156	3.8	0	5	NaN	NaN	NaN	NaN	NaN	NaN	NaN	NaN	5	80	95	2.3522	2.2304	44.2	-51.19	3.4966	2.5809	3.4285	3.2676	2.9015	0.36549	1.6989	2.5386	1.143	1.751	1.6167	308.62	420	1.6733	2.5092	1.9068	1.3979	NaN	10508
69.1	173	23.088	18	0	0	0	1	0	1	27.526	12836	100	NaN	1	5	308	596	3	20	10	5	55	95	5	55	95	2.1903	2.4624	33.07	-33.66	2.7844	2.0212	2.6375	2.4683	2.0828	0.38561	1.3718	2.0617	0.63144	0.68485	1.1265	100.32	124	1.5681	2.0302	1.3179	0.47712	281230	7261
100.5	178	31.719	17	1	0	0	0	0	1	21.024	1.6529	10	155.3	1	6	1212	1250	70	10	2	90	95	10	70	95	30	0	0	43.33	-66.56	3.113	1.415	2.9969	2.721	2.692	0.029384	2.0552	2.456	1.0741	0.82478	1.4098	253.9	298	1.8643	2.3375	1.3292	1.5315	387060	5546
64	164	23.795	68	0	1	0	0	0	0	346.32	1.95	13	0.6	1	5	737	154	15	25	20	35	80	65	35	80	65	1	0.30103	9.2	-27.53	3.1769	2.2355	3.0187	2.8848	2.4579	0.42651	1.8213	2.4145	0.68305	0.20952	0.69461	250.66	262	2.3018	2.3332	0.99913	1.1761	279820	3104
61.1	161	23.572	106	0	0	0	1	0	1	27.792	18314	45	21.7	1	6	256	26	NaN	NaN	NaN	1	2	99	10	70	90	2.1614	1.9777	22.35	-52.42	2.9972	1.5563	2.8842	2.5563	2.5911	-0.036212	1.489	2.3564	0.99123	0.36361	0.43136	214.78	229	1.9852	1.9491	1.5642	1.0414	317990	2482
70.2	163	26.422	29	0	1	0	0	0	0	185.51	1728	22	135	1	6	276	51	40	10	10	20	80	80	20	80	80	1.5441	1.1461	36.92	-56.68	2.9653	1.8865	2.8312	2.5809	2.4456	0.13672	1.5843	2.3222	0.85733	1.2348	1.1813	181.24	221	1.5097	2.3158	1.9033	1.3802	299790	5342
59.6	178	18.811	113	1	0	0	0	0	0	175.32	576.3	150	0.7	1	6	122	128	2	7	15	20	75	80	20	75	80	0.30103	0	37.21	-63.35	3.2687	2.248	3.1222	2.8762	2.7443	0.13033	2.0003	2.5391	0.75282	0.83506	1.066	335.84	358	1.646	2.451	1.534	0.90309	NaN	7521
56.7	153	24.221	237	0	0	1	0	0	0	0	1524	17	1	1	6	657	481	25	25	70	5	20	95	5	20	95	1.9956	1.6021	NaN	NaN	2.791	2.2695	2.5092	2.3118	1.9085	0.40483	1.1629	2.0357	0.42651	0.80209	0.40654	100.44	112	1.5355	1.8881	1.7682	0.30103	510230	2827
78	163	29.358	43	1	0	0	0	0	0	125.25	22.314	28	NaN	1	6	160	64	NaN	NaN	NaN	1	95	99	1	95	99	0.69897	0	46.34	-70.35	3.4181	1.8388	3.1374	2.8	2.8549	-0.055517	2.2137	3.0843	1.9431	1.1222	1.3606	1105.9	1227	1.6044	2.6807	1.2936	0.47712	297550	7458
64	174	21.139	30	0	0	0	1	0	0	209.55	1.3223	35	NaN	0	5	244	353	65	90	20	30	65	70	30	65	70	1.5441	2.0607	39.68	-66.01	3.0715	1.9912	2.9903	2.7627	2.5682	0.19312	1.1495	1.9745	0.63849	1.1458	1.0107	75.57	103	1.8676	1.9245	1.471	0.60206	275710	9457
70	153	29.903	43	0	0	1	0	1	0	464.23	659	50	2.06	1	6	NaN	NaN	NaN	NaN	NaN	1	65	99	1	65	99	1.4771	1.6232	NaN	NaN	2.9029	1.6812	2.7126	2.4942	2.2553	0.23805	1.8975	2.3565	0.31387	0.50379	0.96332	215.64	231	1.7098	2.3442	1.6521	0.47712	307330	4578
50	163	18.819	182	0	0	0	1	0	0	0	20904	34	11	1	5	391	327	40	10	1	1	95	99	1	95	99	1.8808	2.2304	NaN	NaN	3.0117	1.9542	2.8716	2.6928	2.3997	0.29226	1.8535	2.288	0.69373	0.50786	1.0531	179.48	199	1.4979	2.2478	0.97818	0.90309	366700	5303
76.3	164	28.369	1	0	0	1	0	0	1	226.75	189	28	17.7	1	5	494	282	10	10	20	5	75	95	5	75	95	1.3802	1.4914	58.85	-79.71	3.2985	2.0864	3.2209	3.0795	2.4942	0.58546	1.5151	2.2842	0.50243	0.95713	0.8791	183.13	204	2.3359	2.0419	2.195	0.47712	357220	3581
77.7	155	32.341	76	1	0	0	0	1	0	192.18	2	59	4.4	1	5	372	218	10	10	5	5	85	95	5	85	95	0	0	45.06	-72.33	3.3253	1.8692	3.213	2.8982	2.9128	-0.013228	2.1515	2.6023	1.3444	1.2235	0.74663	367.24	410	2.0688	2.4987	1.4895	0.8451	494920	4086
96.2	180	29.691	1	0	1	0	0	0	1	78.659	609.92	61	43.9	1	5	167	71	7	5	4	5	45	95	5	45	95	1.9294	0	NaN	NaN	NaN	NaN	NaN	NaN	NaN	NaN	NaN	NaN	NaN	NaN	NaN	NaN	NaN	NaN	NaN	NaN	NaN	NaN	NaN
59.8	157	24.261	29	0	0	0	1	0	0	410.74	164.48	19	0.9999	0	5	96	269	10	90	1	1	15	99	1	15	99	1.9031	1.8751	NaN	NaN	NaN	NaN	NaN	NaN	NaN	NaN	NaN	NaN	NaN	NaN	NaN	NaN	NaN	NaN	NaN	NaN	NaN	NaN	NaN
77	176	24.858	169	1	0	0	0	0	0	240.62	1327	77	2.9	1	5	412	256	NaN	NaN	NaN	20	50	80	5	40	95	0	0	36.6	-78.13	2.7642	1.5051	2.683	2.5465	2.0899	0.45637	0.6149	1.9256	0.5682	0.5682	0.5172	76.45	87	0.58883	1.7909	0.94052	0.30103	522850	3900
68.1	164	25.32	124	0	0	0	1	0	0	0	192	56	3	1	5	NaN	NaN	NaN	NaN	NaN	1	5	99	1	5	99	2.3424	0	35.69	-62.78	2.9445	2.0374	2.8457	2.5809	2.4425	0.13672	0.91645	1.8393	0.24551	1.0599	1.1486	58.98	85	1.8351	1.6568	1.6886	0	NaN	5192
72	174	23.781	17	0	0	0	1	1	0	125.77	2935.2	27	35.2	1	6	571	51	30	30	20	60	50	40	60	50	40	1.8451	1.7404	NaN	NaN	2.6907	1.7324	2.5465	2.2041	2.248	-0.040959	1.4475	1.9353	0.17319	0.67669	0.79865	77.33	90	1.369	1.9172	1.4349	0.77815	339860	6802
52	168	18.424	29	0	0	1	0	0	1	0	7.2727	59	2.1	0	5	391	64	NaN	NaN	NaN	5	80	95	5	80	95	1.4771	1.5051	NaN	NaN	3.1102	2.3324	2.8357	2.7664	1.9542	0.8109	2.0315	2.5377	0.72754	0.81224	0.7574	333.24	351	1.0596	2.5173	1.2813	0.90309	359190	4698
37.6	146	17.639	28	0	0	0	1	0	1	0	407400	14	12.5	1	5	366	73	8	2	5	1	75	99	1	75	99	2.0792	2.29	23.81	-73.86	3.1398	1.4771	3.1089	2.9465	2.5899	0.35603	1.2033	2.1256	0.76418	0.58659	0.27875	124.49	136	1.516	1.9403	1.5542	0.95424	478480	2152
69.4	163	26.121	186	0	1	0	0	0	0	331.26	10.8	75	0	1	5	249	43	NaN	NaN	NaN	1	5	99	5	20	95	0.77815	0	23.41	-72.17	3.0436	2.4472	2.8062	2.3979	2.549	-0.14874	1.5812	2.2526	0.74819	0.84011	0.63144	165.96	183	1.7452	2.1768	1.7572	0.69897	845100	2072
74.4	182	22.461	15	0	0	0	1	0	1	288.18	555600	10	40.8	1	6	109	32	NaN	NaN	NaN	80	95	20	80	95	20	2.3979	2.4771	46.9	-72.52	3.1796	1.5911	3.1123	2.9315	2.6335	0.29885	0.97081	2.1209	1.0941	0.51851	1.0457	109.06	136	2.2335	2.0621	1.2193	0.60206	219040	2645
55.7	161	21.488	114	0	0	1	0	0	1	315.75	18	12	0.1	1	5	532	179	NaN	NaN	NaN	1	80	99	1	80	99	1.6021	1.8751	36.5	-65.83	2.8075	1.7243	2.6902	2.415	2.3243	0.089905	1.0378	1.8814	0.88874	0.86629	0.5172	62.73	81	1.5648	1.7472	1.495	0.47712	480250	3087
56	150	24.889	323	0	0	0	1	1	0	407.36	420.3	40	0.2	1	5	NaN	NaN	NaN	NaN	NaN	75	15	25	75	15	25	1.7482	2.1761	37.52	-66.95	3.0467	1.9191	2.9112	2.7882	2.2625	0.52634	1.0697	2.0152	0.82737	0.037426	0.76193	94.5	107	1.3644	1.9213	1.5205	0.77815	220190	2926
53	149	23.873	32	0	1	0	0	1	1	0	30.4	128	46	1	6	6	6	8	2	10	1	90	99	1	90	99	0	0	51.31	-66.79	2.9543	1.3424	2.8751	2.7627	2.1959	0.56585	1.3997	2.1895	0.98091	0.62221	0.59879	139.74	158	1.6029	2.1713	1.2636	0.47712	600400	7901
72.2	175	23.576	29	0	1	0	0	0	0	137.02	10970	98	0.4	1	5	NaN	NaN	NaN	NaN	NaN	NaN	NaN	NaN	30	75	70	1.8451	0.77815	35.26	-59.56	3.4796	2.5172	3.3757	3.1113	3.0398	0.071882	1.9509	2.4128	1.2918	1.5514	1.1377	216.27	283	2.135	2.2932	1.7173	1.7404	NaN	4176
54	158	21.631	43	0	1	0	0	1	0	0	38.74	78	10	1	6	449	353	2	10	30	10	40	90	10	40	90	1.0792	0	21.43	-61.98	2.9526	1.8195	2.8555	2.6821	2.3284	0.35411	1.3298	2.0193	1.0941	1.0745	0.93146	81.73	115	1.518	1.9978	1.6043	0.69897	232220	5140
42.7	148	19.494	58	0	0	0	1	0	0	0	457	10	1.29	1	5	538	314	0	100	1	0	5	100	0	5	100	2.0414	2.3324	29.06	-64.36	NaN	NaN	NaN	NaN	NaN	NaN	NaN	NaN	NaN	NaN	NaN	NaN	NaN	NaN	NaN	NaN	NaN	194070	4491
72.4	170	25.052	30	0	0	0	1	0	1	249.53	34800	29	0.63	1	6	1239	556	80	20	10	5	50	95	5	50	95	2.4065	2.4472	24.59	-53.38	2.8026	1.8451	2.6911	2.356	2.3927	-0.036212	0.94988	1.997	0.92942	1.0107	1.2975	71.51	110	1.1474	1.7865	1.3758	0.30103	268590	12146
49.7	157	20.163	177	0	0	0	1	0	0	315.6	70290	43	8.6	1	5	526	244	25	25	5	5	90	95	5	90	95	2.0414	2.3979	38.6	-79.83	3.1197	1.9243	3.0073	2.8445	2.4639	0.38021	1.7051	2.3874	1.1934	0.80277	0.85733	221.11	249	1.8292	2.2473	1.5523	0.77815	428670	3615
69	184	20.38	29	0	1	0	0	0	0	0	3.26	89	13.3	0	5	96	141	NaN	NaN	NaN	1	60	99	1	60	99	1.8261	0.8451	18.54	-36.61	2.8982	1.8633	2.842	2.3838	2.4786	-0.091515	0.42651	1.2435	0	0.61066	0.52114	12.24	21	2.3525	1.2725	2.3824	0.47712	95024	10713
61.3	167	21.98	114	0	0	0	1	0	1	462.45	420	28	0.29	1	5	577	96	40	10	5	0	15	100	0	15	100	1.8129	2.3118	18.66	-54.57	3.1305	2.2122	3.0022	2.8261	2.4728	0.35411	1.2911	2.2762	1.0799	0.56229	0.72591	172.47	192	1.9453	1.9629	1.6876	0.30103	288650	4492
71.8	155	29.886	260	0	1	0	0	1	1	253.12	7.7686	43	9	1	5	38	64	2	5	7	1	75	99	1	75	99	0.69897	0.60206	27.93	-63.12	3.0624	1.7853	2.9754	2.8733	2.238	0.63548	1.5403	2.1414	1.1242	0.76864	0.8055	115.23	141	1.6906	2.0335	1.5462	0.77815	662100	4004
80.2	169	28.08	114	0	0	1	0	0	1	144.18	70.8	38	2.5	1	5	173	154	NaN	NaN	NaN	5	90	95	5	90	95	2.0607	1.0792	32.15	-72.73	3.0995	1.8751	3.0022	2.8209	2.4757	0.34439	1.2482	2.05	1.0457	0.734	0.64147	93.71	115	1.6882	1.7105	1.9506	0.95424	323780	4753
61.3	165	22.516	85	0	0	1	0	0	0	299.77	45.3	18	6.7	1	5	NaN	NaN	NaN	NaN	NaN	1	5	99	1	5	99	2.243	1.301	26.77	-56.7	2.8379	2.3181	2.5051	2.3201	2.0334	0.29003	1.5676	2.1402	0.47276	0.67025	1.0175	123.67	143	1.2514	2.0771	0.95036	0.47712	383020	6920
78	164	29.001	41	0	0	0	1	0	0	0	52444	68	2	1	5	481	2699	2	10	0.5	1	5	99	1	5	99	2.3522	2.243	17.54	-43.7	3.1634	1.9294	3.0488	2.7292	2.6866	0.041393	0.9619	2.0419	0.85126	1.2022	1.0656	80.84	116	2.4271	1.8937	2.0847	0.77815	268150	5341
77	171	26.333	85	0	1	0	0	1	0	220	378.58	39	14.89	1	5	71	109	90	20	1	1	50	99	1	50	99	1.6812	0.8451	17.89	-71.08	3.2715	2.0864	3.0722	2.8075	2.721	0.08636	1.7357	2.7029	1.0853	0.55145	0.73239	488.08	509	2.0667	2.511	1.7162	0.95424	344270	3455
72.5	166	26.31	311	0	0	0	1	0	0	0	68.5	15	1.3	1	5	1538	1859	NaN	NaN	NaN	60	85	40	60	85	40	2.29	1.9777	25.63	-57.58	3.188	2.2945	3.0803	2.6749	2.8319	-0.1549	1.4725	2.1979	0.77305	1.138	1.3675	134.05	183	2.0249	2.2	1.8513	1.2553	202480	10225
48.5	164	18.032	170	1	0	0	0	0	0	324.15	20	24	2.05	1	5	NaN	NaN	NaN	NaN	NaN	0	100	100	0	100	100	0	0	21.41	-52.14	2.9934	1.9542	2.8739	2.8142	1.9685	0.84572	1.4181	2.1301	0.037426	0.63144	1.1232	125.01	143	1.2212	2.1169	1.0569	0.8451	153970	9010
46.3	161	17.862	86	0	1	0	0	0	1	0	16.6	5	4.63	1	5	449	32	NaN	NaN	NaN	1	35	99	1	35	99	0	0.30103	38.5	-85.59	3.1351	1.415	3.033	2.9058	2.42	0.48572	1.716	2.3552	1.1827	0.79727	1.0366	201.04	235	0.81291	2.298	1.3247	0.77815	417120	4107
74	181	22.588	43	1	0	0	0	0	0	0	66.73	16	15.4	1	5	481	1720	0	5	40	80	55	20	80	55	20	0	0	39.89	-79.73	3.1899	1.9031	3.0835	2.8756	2.6542	0.22272	1.6389	2.155	0.4456	0.61384	0.8657	134.13	150	1.9484	2.0976	1.2896	0.95424	454430	5672
47.5	170	16.436	100	0	0	0	1	1	0	0	405440	57	4.2	1	5	571	83	20	5	70	5	10	95	5	45	95	2.2788	2.444	40.97	-77.4	2.8557	1.3979	2.716	2.6513	1.9031	0.74974	1.7802	2.1308	0.55751	0.69197	0.97081	121.53	139	0.46389	2.0686	0.57864	1	218290	4640
79	170	27.336	129	0	1	0	0	0	1	0	208	20	71.7	1	5	679	1006	2	17	45	30	50	70	30	50	70	1.7782	0.8451	41.22	-84.45	3.3536	2.2122	3.239	3.1176	2.5944	0.52375	1.183	2.4343	0.72181	1.1605	1.0906	249.71	282	1.4592	2.3545	1.8028	1.2553	644950	4750
80.3	183	23.978	9	0	1	0	0	1	1	99.399	73	21	52.5	1	6	90	186	NaN	NaN	NaN	5	10	95	5	10	95	0.69897	0.69897	38.55	-51.43	3.2333	2.0374	3.1632	2.9562	2.6232	0.33445	0.94596	1.9645	0.57749	1.1467	0.8109	78.42	104	2.3688	1.9696	2.1662	0.90309	NaN	4487
80.2	175	26.188	113	0	0	0	1	0	0	318.49	1053	14	6.9999	0	5	385	26	NaN	NaN	NaN	1	95	99	1	95	99	2.3222	1	16.4	-49.49	2.9514	2.2945	2.6355	2.4624	2.1206	0.34044	1.6077	2.3951	0.76864	0.62634	0.79588	235.34	252	1.4496	2.0728	1.217	0.69897	191460	5475
90	175	29.388	274	0	0	0	1	1	0	236.82	4150.2	35	15	1	5	737	782	80	80	2	50	100	50	50	100	50	2.1303	1.8921	42.71	-76	3.0029	2.29	2.7789	2.6503	2.1173	0.53275	1.526	2.0605	0.7348	0.98091	0.76641	100.31	121	1.8041	1.627	1.4535	0	399740	3799
62.4	166	22.645	30	0	1	0	0	0	0	220.13	46	28	28.65	1	6	179	90	5	15	10	1	45	99	1	45	99	1.8751	1.1761	48.83	-76.58	3.1129	2.0969	2.85	2.5977	2.4654	0.13033	1.9745	2.6442	0.82995	1.0166	1.0422	420.85	448	1.5837	1.9641	1.3771	0	330020	6337
55.6	166	20.177	1	0	0	0	1	1	1	378.32	1573.6	44	NaN	1	5	660	308	5	15	15	10	75	90	10	75	90	2.1461	2.2175	41.32	-74.48	3.0585	2.1673	2.8686	2.7076	2.3054	0.4014	1.5684	2.3412	0.84198	1.077	0.96237	199.83	227	1.4	2.2915	1.4637	0.47712	333380	3644
59.8	179	18.664	29	0	0	0	1	0	0	162.87	18.4	44	10.4	1	5	77	58	5	2	3	1	90	99	1	90	99	1.9777	2.0212	NaN	NaN	2.8626	2.1461	2.5599	2.2945	2.1644	0.13033	1.5215	2.1541	0.48855	0.75891	0.9425	131.95	149	1.0864	1.907	1.3735	0.30103	401740	7196
76.8	167	27.538	267	1	0	0	0	1	0	297.81	6	43	2.5	0	5	801	314	2	8	2	5	50	95	0	NaN	100	NaN	NaN	45.75	-72.94	3.2064	1.5798	3.1268	2.8727	2.734	0.13988	1.4041	2.2481	1.0465	1.4548	0.98856	147.8	196	2.1857	2.0665	1.8001	1.1139	421110	6035
57.1	155	23.767	30	0	0	1	0	0	1	0	395.6	128	0.14	1	6	474	494	30	50	30	1	50	99	1	50	99	2	1.3424	42.42	-53.85	3.061	1.6128	2.9814	2.8494	2.3617	0.48855	1.3918	2.0468	0.38021	0.93802	0.77379	100.2	117	2.0006	2.0461	1.3826	0.60206	431930	9561
74	167	26.534	30	0	1	0	0	0	0	0	2524	51	10.2	1	6	160	109	15	65	15	1	80	99	1	80	99	1.9777	0.95424	18.01	-51.8	NaN	NaN	NaN	NaN	NaN	NaN	NaN	NaN	NaN	NaN	NaN	NaN	NaN	NaN	NaN	NaN	NaN	NaN	NaN
76	167	27.251	127	0	0	0	1	1	0	233.25	3.3	35	2.4	1	5	90	83	1	25	50	0	45	100	0	45	100	2.3522	0.69897	35.38	-65.74	3.2258	2.2041	3.1069	2.8915	2.6702	0.22011	1.6587	2.3063	0.91645	0.98811	0.98318	184.23	212	2.1499	1.9489	1.5426	0.30103	197520	4482
82.5	172	27.887	71	0	0	0	1	1	0	63.433	26.7	47	15	0	5	83	481	3	7	15	20	80	80	20	80	80	1.7404	1.8751	45.35	-82.71	3.0281	1.8808	2.7938	2.5877	2.1492	0.43933	2.1299	2.562	1.1942	0.67669	1.1086	334.4	368	2.0221	2.4877	1.9651	0.69897	538510	3759
76	179	23.72	169	0	0	1	0	1	0	182.89	876	113	3	1	6	577	13	NaN	NaN	NaN	0	65	100	0	65	100	2.1903	1.6021	32.66	-69.71	3.2205	2.0864	3.1232	3.0249	2.4099	0.6149	1.3113	1.8961	0.2878	0.9652	1.0573	65.08	87	1.6248	1.9306	1.2982	0.69897	327930	9885
NaN	NaN	NaN	101	0	0	0	1	0	0	276.54	988.6	53	5.3	0	5	840	288	NaN	NaN	NaN	30	45	70	30	45	70	2.29	2.4232	48.11	-82.07	3.3184	1.8129	3.2783	3.1146	2.7627	0.35218	1.3162	2.3439	1.3591	1.2856	1.0573	177.65	230	2.0266	2.2463	1.3015	0.47712	671260	5947
95.4	163	35.907	12	0	0	0	1	0	1	0	7503.7	60	21.5	1	5	500	237	25	25	5	1	40	99	1	40	99	1.7782	2.3711	17.32	-58.73	3.1098	2.1847	2.9614	2.7505	2.5378	0.21219	1.948	2.4201	1.0273	0.89708	1.05	241.92	271	1.9912	2.3656	1.4378	1.1461	406470	4840
52.4	152	22.68	254	0	0	0	1	1	0	0	317.69	153	NaN	1	6	449	699	NaN	NaN	10	60	60	40	60	60	40	1.6628	1.7404	29.19	-74.5	3.1016	1.8451	3.0077	2.8439	2.4249	0.4183	1.236	1.9952	0.77452	0.83632	0.79865	84.32	104	2.125	1.8725	1.8239	1.0414	525410	4071
68	161	26.234	253	0	0	0	1	0	0	345.78	1366	31	3.3	0	5	NaN	NaN	NaN	NaN	NaN	NaN	NaN	NaN	5	17	95	2.2041	2.0969	42.06	-73.35	3.0875	1.8325	2.9122	2.7966	2.2601	0.53529	1.9289	2.5169	0.63649	1.1629	0.95617	309.72	336	1.8677	2.5055	1.0874	0	572910	9100
72	171	24.623	29	0	1	0	0	1	1	0	12.61	60	7.7	0	6	NaN	NaN	NaN	NaN	NaN	70	20	30	70	20	30	1.3979	0	41.08	-76.16	3.0518	1.9542	2.8779	2.7959	2.0755	0.72016	1.775	2.5159	0.94645	1.3863	1.0867	295.05	340	1.5128	2.5101	1.2117	0.77815	411230	8120
73.8	163	27.777	111	0	1	0	0	0	1	266.7	97	10	19.3	1	5	NaN	NaN	NaN	NaN	NaN	NaN	NaN	NaN	1	65	99	0	1.0792	31.5	-73.98	2.9382	1.7324	2.7543	2.4393	2.4579	-0.017729	1.7919	2.391	1.073	0.62531	0.53403	229.52	248	1.6133	2.0869	1.0465	0.69897	394610	1714
69	175	22.531	28	0	0	1	0	0	1	82.422	96	80	79	1	6	455	224	NaN	NaN	NaN	1	70	99	1	70	99	1.6721	1.6021	23.77	-55.17	3.2277	2.2878	3.0667	2.9122	2.5302	0.38202	1.6138	2.2704	0.57749	1.2348	1.3084	160.3	201	1.9995	2.2629	1.306	0.60206	398790	6436
43.3	154	18.258	172	0	0	0	1	0	0	311.76	977	35	1.45	1	5	179	423	5	45	5	1	40	99	1	40	99	1.6021	1.8325	45.74	-64.97	3.0634	2.1584	2.8657	2.752	2.2148	0.53656	1.9722	2.4342	0.60423	0.89432	0.88818	257.36	277	1.7182	2.0267	1.2297	0.69897	214880	2927
83	168	29.408	225	0	1	0	0	0	0	329.68	4	24	12	1	5	660	256	40	7	30	10	40	90	10	40	90	1	0.95424	33.57	-46.48	2.9871	2.1761	2.7959	2.6902	1.9243	0.76418	1.2526	2.2303	0.86806	1.4203	1.217	136.19	186	1.396	2.2669	1.7601	0.30103	708720	12034
67.5	159	26.7	80	0	0	0	1	0	0	0	41.65	16	43.4	0	5	846	821	60	40	0.5	1	5	99	1	5	99	2.3118	2.4472	14.21	-65.85	3.0413	1.7559	2.9025	2.6928	2.4472	0.24551	1.4719	2.3852	0.99564	0.87795	1.0656	221.33	250	1.9095	2.2135	1.8786	0.77815	363590	3146
59	164	21.936	29	0	0	0	1	0	0	474.5	4343.2	26	1.2	1	5	NaN	NaN	NaN	NaN	NaN	0	45	100	0	45	100	2.4232	2.4548	NaN	NaN	2.7456	1.3424	2.5705	2.3096	2.1004	0.20683	1.3537	2.0743	0.65225	0.85974	0.84757	106.33	125	1.7945	1.7284	1.8172	0.30103	179350	6685
89	178	28.09	225	0	0	0	1	0	1	396.7	290	22	28	1	5	462	154	25	25	50	10	50	90	10	50	90	2.3222	2.415	40.87	-61.21	3.0076	1.7404	2.9159	2.8169	2.2095	0.60746	1.1787	2.1038	0.74974	0.91855	0.74663	115.74	135	1.6083	2.1261	1.1787	0.90309	570640	6871
75	164	27.885	56	1	0	0	0	0	1	412.97	23	53	53.4	1	5	122	38	NaN	NaN	NaN	5	100	95	5	100	95	0.30103	0.30103	19.04	-63.07	3.0856	1.9777	2.918	2.6212	2.5635	0.056905	1.7403	2.4554	0.72181	1.0402	1.1483	268.11	298	2.1264	2.0965	1.8115	0.60206	215460	3257
58	166	21.048	226	0	1	0	0	0	0	0	10.992	31	0	1	6	NaN	NaN	NaN	NaN	NaN	NaN	NaN	NaN	1	95	99	1.3979	0	52.02	-63.12	2.9272	1.7559	2.8235	2.6702	2.2279	0.44248	1.292	1.833	0.55991	1.1216	0.76641	55.02	78	1.5962	1.8124	1.5164	0.30103	201980	3965
61	164	22.68	17	0	0	0	1	0	1	0	14959	83	9.5	1	5	192	90	55	2	15	1	75	99	1	75	99	2.2041	2.243	33.81	-67.77	2.9377	1.8325	2.7686	2.7076	1.8195	0.89042	1.3092	2.2985	0.30535	1.0212	1.0785	183.91	208	1.5413	2.2512	1.1989	0.47712	292240	3430
83.5	177	26.653	53	0	0	0	1	0	1	0	9041.1	85	14.2	1	5	96	109	70	60	7	1	95	99	1	95	99	2.3522	2.4771	49.5	-75.83	2.9066	1.3222	2.8325	2.7466	2.0374	0.71181	1.3147	2.4003	1.4489	1.343	0.87157	205.57	262	1.4239	2.3811	1.2874	0.60206	585010	3679
46.6	154	19.649	29	0	0	0	1	0	1	275.48	145650	57	7.2	0	5	327	103	10	40	10	35	90	65	35	90	65	2.2553	2.4232	NaN	NaN	2.9444	2.0755	2.7868	2.5682	2.3118	0.25768	1.6129	2.1603	0.8704	1.197	0.78176	125.54	154	1.7212	2.1615	1.764	0.60206	523460	4050
84.6	177	27.004	31	0	0	0	1	0	0	238.47	18500	26	0.37	1	5	545	64	10	15	50	30	70	70	30	70	70	2.2041	2.3979	34.74	-64.26	3.1008	2.1367	2.9112	2.5899	2.5185	0.071882	1.0245	2.4711	0.60746	0.46389	0.88366	285.51	300	2.0029	2.1155	2.0184	0.8451	262580	1602
60	171	20.519	142	0	1	0	0	0	0	159.94	650	29	12.6	1	5	897	1314	30	50	10	0	95	100	0	95	100	2.0414	0.95424	53.16	-75.1	3.2016	2.1492	3.1261	2.9595	2.5658	0.3927	1.3312	2.2742	0.67486	1.4228	1.0938	155.53	198	2.117	2.2633	1.7585	0.90309	606790	7156
69.7	174	23.022	31	0	1	0	0	0	1	176.76	2	30	3.7	1	5	77	154	35	15	2	1	100	99	1	100	99	1.1461	1.0792	NaN	NaN	2.9923	2.0374	2.8561	2.574	2.5211	0.053078	1.4888	2.198	0.51055	0.82413	0.76343	145.3	161	1.8313	1.7891	1.5615	1.1461	263680	2730
79	165	29.017	29	0	0	0	1	1	1	0	311870	68	6.4	0	5	410	301	10	10	5	1	90	99	1	90	99	2.3522	2.3802	45.03	-83.95	3.1657	2.0607	2.9294	2.798	2.3032	0.49554	2.1576	2.6876	1.1569	0.84198	1.0004	462.53	493	1.7142	2.5691	1.4091	0.47712	354750	2194
59	157	23.936	149	0	0	0	1	0	1	16.144	16024	56	36	1	6	583	795	90	80	0.5	5	100	95	5	100	95	2.238	2.4624	61.07	-74.58	2.8287	1.3979	2.6522	2.4298	2.243	0.18469	2.0419	2.3064	0.30103	0.62737	0.90741	192.36	206	1.3795	2.0319	0.87564	0.47712	452960	2689
82.1	173	27.432	183	1	0	0	0	1	1	235.42	28.926	107	9.7	1	5	641	224	NaN	NaN	NaN	1	45	99	1	45	99	0	0	45.31	-73.44	2.8397	1.9777	2.7275	2.5276	2.2355	0.29003	0.80346	1.8498	0	0.59329	0.62634	66.91	75	1.3583	1.8017	1.486	0.60206	529020	3754
64.2	166	23.298	29	0	0	0	1	0	1	0	416.5	93	12.7	0	5	692	558	10	90	25	1	30	99	1	30	99	1.8451	2.1038	3.73	-32.16	3.1538	2.4997	2.8998	2.6675	2.4969	0.17026	2.0626	2.466	0.82607	0.86034	1.1245	275.54	302	1.5459	2.1998	1.5164	0.8451	231710	3916
98	178	30.93	78	0	1	0	0	1	0	234.17	27	63	4.8	1	5	304	288	10	40	50	1	25	99	1	25	99	1.5441	0.30103	61.21	-57.27	2.7746	2.0334	2.5453	2.4099	1.959	0.45025	1.4697	2.0856	0.54654	1.5314	0.86688	90.81	136	1.4939	2.0614	0.72591	0.30103	343520	8218
84.4	191	23.135	41	0	0	0	1	0	1	32.403	4759.1	78	40.7	1	6	872	397	5	45	20	1	65	99	1	65	99	1.3617	1.8129	52.68	-79.87	3.0222	2.2355	2.8363	2.7033	2.2529	0.45025	1.7695	2.3504	0.95521	1.1374	0.89763	202.31	233	1.4411	2.0004	0.96848	0.77815	368790	2984
62.2	158	24.916	214	0	1	0	0	1	1	65.303	3.8	21	0.3	0	5	885	1308	40	60	1	0	20	100	0	20	100	1	0	18	-37.81	3.2854	2.382	3.1069	2.9227	2.6021	0.32015	1.8428	2.4939	0.99651	0.54531	1.1433	292.55	319	1.6129	2.4351	1.8009	1.1139	361000	3575
52.8	157	21.421	8	0	0	0	1	0	0	0	7421	34	26	0	6	263	167	20	7	7	1	80	99	1	80	99	2.4232	1.1761	NaN	NaN	2.5503	1.1139	2.4048	2.1303	2.0719	0.060698	1.2808	1.9202	0.48144	0.96095	0.78176	70.59	89	1.1744	1.9333	0.6721	0.47712	627550	14361
35.5	161	13.695	15	1	0	0	0	0	1	300.1	2298	9	1	1	6	167	38	10	0	5	1	90	99	1	90	99	0	0	46.44	-76.62	3.1453	2.0719	2.9921	2.6503	2.721	-0.070581	1.9213	2.5698	0.90902	0	0.32634	361.7	372	1.6657	2.1314	1.463	0.77815	389500	3333
54.6	167	19.578	28	0	0	0	1	0	0	273.88	119.6	32	63.5	1	6	244	103	5	5	5	1	70	99	1	70	99	2.0414	2.0969	NaN	NaN	2.7431	1.8513	2.4955	2.2355	2.0453	0.19312	1.5563	2.1994	0.35218	0.72099	0.6464	150.05	161	1.5355	1.9305	1.6476	0.77815	282710	NaN
100.7	184	29.744	29	0	0	0	1	1	0	113.38	106600	36	31	0	6	244	583	60	15	40	5	25	95	5	25	95	2.4065	2.4698	26.66	-66.23	3.0282	2.233	2.7396	2.6274	2.0864	0.54407	1.9133	2.5956	0.87506	0.97589	1.0183	374.01	401	1.5964	2.1133	1.0856	0.95424	321060	3287
81.2	159	32.119	49	0	1	0	0	0	0	0	5.4	15	12	0	5	NaN	NaN	NaN	NaN	NaN	1	90	99	1	90	99	1.6021	0.47712	46.74	-76.04	3.0337	2.0128	2.7966	2.6812	2.1875	0.49276	2.0806	2.5658	1.5632	0.93651	0.51851	326.74	371	1.8565	2.2296	0.8202	1.1139	447910	1836
58.8	168	20.833	29	0	0	0	1	0	0	194.02	51177	86	15.4	1	6	417	231	15	10	45	1	80	99	1	80	99	2.3424	2.4472	NaN	NaN	2.7597	1.7482	2.5843	2.2304	2.2765	-0.045757	1.3471	2.1525	0.53148	0.84323	0.98811	128.5	149	1.7158	2.1097	1.7096	0.47712	476400	NaN
75.5	175	24.653	168	0	0	0	1	0	1	336.82	48015	72	160	1	6	83	6	100	0	0.5	5	30	95	5	30	95	2.3424	2.3118	NaN	NaN	2.5555	1.7324	2.4265	2.143	2.0414	0.1038	0.90091	1.4434	0.40312	0.47712	0.37658	22.28	30	1.1676	1.4547	1.4437	0	507220	6609
111.8	178	35.286	47	0	1	0	0	0	1	0	5.6	36	17	1	5	115	58	10	5	2	1	60	99	1	60	99	1.2041	1.1139	35	-77.01	3.2145	2.1584	3.1342	2.9722	2.6107	0.36173	1.6907	2.2181	0.62118	0.99957	1.1216	145.1	172	1.623	2.2259	1.5032	1.2041	435780	8684
66.2	167	23.737	47	0	1	0	0	1	1	143.57	2120	68	8	0	6	404	115	80	20	1	1	60	99	1	60	99	1.2304	0.30103	33.53	-59.8	3.1081	1.9445	3.0402	2.8129	2.6212	0.19312	1.3946	1.9815	0.62737	0.83123	0.81224	84.57	102	2.3413	1.9171	1.6223	0.8451	206510	3340
60	165	22.039	197	0	1	0	0	1	0	0	6	97	3	0	5	481	365	3	95	5	1	100	99	1	100	99	2.1492	0.47712	32.56	-52.83	3.3156	2.42	3.167	3.0035	2.6375	0.36549	1.7216	2.5652	1.5237	1.4887	1.5081	298.12	392	1.8084	2.397	1.5039	0.8451	197610	6609
74.4	173	24.859	183	0	1	0	0	0	0	270.03	2.75	32	0.6	1	5	609	45	10	40	5	1	95	99	1	95	99	2	0	52.43	-66.1	3.3363	2.7275	3.1255	2.8698	2.7396	0.13033	1.7921	2.3619	0.92737	1.8319	1.547	151.65	258	1.5011	2.4048	1.6901	0.77815	275470	11696
68.6	158	27.48	135	1	0	0	0	0	0	0	2.33	19	3.2	1	5	199	385	NaN	NaN	NaN	1	100	99	1	100	99	2	2	38.8	-78.29	3.1223	1.7634	2.9713	2.8254	2.3979	0.42813	1.3722	2.449	0.86273	0.83442	0.86273	275.1	288	2.1889	2.1741	1.4014	0.8451	479460	3295
91.2	183	27.233	71	0	1	0	0	0	1	0	1333.9	36	25	1	5	282	38	NaN	NaN	NaN	1	95	99	1	95	99	0.77815	0.30103	27.74	-47.98	3.151	2.7118	2.8762	2.6107	2.49	0.12057	1.3707	2.1552	0.55991	1.2281	0.98453	120.15	150	2.1927	2.1567	1.6474	0.47712	439300	12039
77.2	165	28.356	43	0	1	0	0	0	0	184.41	9052	40	20	1	6	513	179	30	20	20	1	70	99	1	70	99	0.8451	1.2041	20.93	-53.51	2.6577	1.8633	2.4314	2.2945	1.7709	0.52634	1.3296	2.0363	0.71012	0.85854	0.71012	95.44	113	1.7529	1.9875	1.2299	0.30103	359330	6041
74.5	172	25.183	29	0	1	0	0	0	1	0	5.16	41	88.6	0	6	77	51	2	15	10	5	70	95	5	70	95	1.8451	0.47712	15.47	-46	3.0114	2.1367	2.8842	2.6325	2.4871	0.14613	1.586	2.0673	0.89542	0.61805	0.94988	101.32	123	1.7706	1.968	1.5519	0.47712	369140	NaN
56	165	20.569	87	0	0	0	1	0	0	321.52	135	39	2.8	1	6	NaN	NaN	NaN	NaN	NaN	NaN	NaN	NaN	1	45	99	2.1614	2.3979	NaN	NaN	2.7517	1.8513	2.5855	2.243	2.248	-0.0043648	1.3646	2.0734	0.95904	1.3032	1.0924	90.72	133	1.8244	2.0228	1.7496	0.8451	234970	NaN
80	170	27.682	44	0	0	0	1	1	0	176.48	29803	104	13.5	1	6	167	103	20	20	5	1	60	99	1	60	99	2.29	1.6812	39.28	-78.07	2.5304	0.8451	2.3997	2.2014	1.9294	0.27416	1.3212	2.0207	0.33041	0.053078	0.65128	98.41	106	1.5844	2.0114	0.77597	0	585330	4930
70	169	24.509	184	0	0	1	0	0	0	62.91	51.6	55	31	1	5	571	128	2	8	5	1	90	99	1	90	99	2	1.9542	37.22	-74.9	2.8765	1.6021	2.7308	2.5441	2.2672	0.27646	1.5943	2.4186	0.99255	0.48001	0.79169	247.78	267	2.0264	2.2492	0.47567	0	380970	4247
70	185	20.453	17	0	1	0	0	0	1	104.33	25.1	94	9	1	5	NaN	NaN	4	0	15	1	65	99	1	65	99	2.0607	1.1761	NaN	NaN	2.9586	2.1847	2.6776	2.5105	2.1614	0.35025	2.0975	2.3704	0.58433	1.4255	0.95328	210.23	248	1.237	2.3367	1.1501	0.90309	529810	4802
73	168	25.865	35	1	0	0	0	0	1	0	4.3	45	1	1	5	756	346	NaN	NaN	NaN	1	5	99	1	5	99	0	0	46.36	-71.8	3.004	1.3979	2.8971	2.3856	2.7143	-0.3279	1.7508	2.2531	0.94498	0.27184	0.79029	165.35	182	2.1337	2.1753	1.6071	0.30103	586300	5946
61	167	21.872	43	0	1	0	0	1	0	236.03	1.8	24	2.6	0	5	372	250	10	30	10	5	95	95	5	95	95	2.0212	0	58.6	-80.1	3.2466	1.7993	3.1196	2.8293	2.7686	0.060698	2.0626	2.5818	1.3522	0.74819	0.85126	352.15	386	1.8283	2.4294	1.8215	1	561350	3202
64.9	160	25.352	169	0	0	0	1	0	0	0	14268	136	13.9	1	6	442	365	5	15	5	1	95	99	1	95	99	2.243	2.3201	NaN	NaN	3.0852	1.7853	2.9983	2.8982	2.3054	0.59439	1.5637	2.2533	0.90634	0.41497	0.81291	164.64	182	1.753	2.1624	1.0542	0.69897	346560	5878
70.6	172	23.864	84	0	0	1	0	1	0	0	9	16	27.6	0	5	199	51	3	20	15	1	50	99	1	50	99	1.8451	1.716	22.56	-43.25	2.9019	2.4886	2.5705	2.4669	1.8976	0.5682	1.4419	2.0076	0.64933	1.203	0.86688	83.99	112	1.092	2.0325	1.092	0.90309	479280	8485
75	177	23.939	168	0	0	0	1	0	1	120.97	6	23	22.5	1	6	6	45	0	5	5	1	20	99	1	20	99	2.3802	2.2788	29.1	-59.67	2.9076	1.5185	2.8338	2.4997	2.5378	-0.036212	1.1392	2.1213	0.78746	1.4099	0.98227	99.67	142	1.8966	2.0616	1.5588	0.8451	627200	6784
68	172	22.985	1	0	0	1	0	0	1	0	21156	30	56.4	1	6	167	64	40	40	75	5	20	95	5	20	95	1.6021	1.301	23.31	-61	NaN	NaN	NaN	NaN	NaN	NaN	NaN	NaN	NaN	NaN	NaN	NaN	NaN	NaN	NaN	NaN	NaN	NaN	NaN
86.4	179	26.965	36	0	1	0	0	0	0	40.269	2948	24	21	1	5	1718	641	95	35	15	5	100	95	5	100	95	0.69897	0	21.2	-67.55	2.9473	2.1847	2.6893	2.4639	2.2788	0.18469	1.9175	2.3856	0.79588	0.44871	1.1864	223.8	249	1.7585	2.3329	1.1749	0.60206	477790	2611
75	169	26.26	11	0	0	0	1	0	0	144.28	36147	19	3.9	1	5	NaN	NaN	NaN	NaN	NaN	NaN	NaN	NaN	5	80	95	2.1461	2.3617	20	-63.01	2.9293	1.6812	2.8555	2.5416	2.5587	-0.017729	0.98543	1.9365	0.30535	1.1038	1.2279	69.9	101	2.2167	1.9275	1.0013	0.47712	343370	9030
74	166	26.854	113	0	0	0	1	0	0	342.78	3	22	1.9	1	5	96	45	NaN	NaN	NaN	1	100	99	1	100	99	2.1761	1.9542	NaN	NaN	3.2133	1.8751	3.0682	2.9289	2.4969	0.43136	1.9444	2.5891	0.95665	0.83187	1.0618	368.42	395	1.5022	2.5039	1.4296	0.90309	573830	2831
59	160	23.047	59	0	1	0	0	0	1	198.56	1018.4	32	124	1	5	201	137	NaN	NaN	NaN	1	5	99	1	5	99	2.0414	0.69897	NaN	NaN	2.9346	1.9294	2.8675	2.6955	2.3802	0.31597	0.6721	1.364	0.25527	0.26482	0.54777	17.35	25	1.5954	1.3902	0.81358	0.77815	372250	8867
84	169	29.411	43	0	0	1	0	0	0	0	5886.6	25	90.7	0	5	365	51	40	20	20	5	75	95	5	75	95	1.4771	1.3979	24.07	-83.93	2.7272	1.7924	2.5478	2.3674	2.0294	0.33846	1.4943	2.043	0.33041	0.025306	0.35603	106.04	112	1.6232	2.0182	1.3294	0	812510	5569
83	174	27.414	29	0	0	0	1	0	0	227.1	96953	43	14.1	1	5	NaN	NaN	NaN	NaN	NaN	1	65	99	1	65	99	2.3979	2.4314	34.28	-63.17	2.8042	2.2253	2.3345	2.1239	1.9243	0.19866	1.3858	2.3531	1.506	1.2989	0.9284	173.17	233	0.65031	2.3475	0.35025	0	443860	8262
70	168	24.802	47	0	0	0	1	0	0	0	275.8	NaN	NaN	0	5	NaN	NaN	NaN	NaN	NaN	1	1	99	1	1	99	1.9294	2.29	23.19	-61.31	3.4196	2.3692	3.357	3.1483	2.968	0.18184	1.7197	2.0758	0.79934	1.306	1.0453	96.41	134	2.4898	2.0533	1.4291	1.9542	376690	10475
56.8	163	21.378	24	0	0	1	0	0	0	146	12969	26	17.7	1	5	403	119	NaN	NaN	NaN	40	80	60	40	80	60	2.2175	1.6532	29.04	-72.03	2.8718	1.716	2.73	2.5855	2.1644	0.4216	1.5991	2.1921	0.99167	0.38382	0.4609	142.07	157	1.5239	1.9318	0.95569	0.30103	424190	3134
84.1	174	27.778	155	0	0	0	1	0	1	0	23811	22	11.9	1	5	51	179	NaN	NaN	NaN	35	100	65	35	100	65	2.3892	1.1761	NaN	NaN	NaN	NaN	NaN	NaN	NaN	NaN	NaN	NaN	NaN	NaN	NaN	NaN	NaN	NaN	NaN	NaN	NaN	NaN	NaN
49.7	167	17.821	78	1	0	0	0	0	1	264.73	12803	96	11.7	0	6	NaN	NaN	NaN	NaN	NaN	NaN	NaN	NaN	5	5	95	0	0	NaN	NaN	2.8973	1.8976	2.7356	2.5159	2.2878	0.22789	1.5077	2.1205	0.77085	1.0453	1.235	115.13	149	1.5576	1.9399	1.5369	0.47712	187420	3428
60.5	147	27.998	28	1	0	0	0	0	0	0	22040	104	6.9999	0	6	NaN	NaN	NaN	NaN	NaN	NaN	NaN	NaN	1	100	99	0	0	8.12	-53.11	2.9447	2.4216	2.6911	2.5211	2.1523	0.36922	1.1572	2.0695	0.39094	0.68215	0.66745	110.02	122	1.458	1.6871	1.5903	0.69897	300630	3536
81	180	25	143	0	1	0	0	1	0	0	16.2	91	NaN	1	5	417	32	40	40	50	1	20	99	1	20	99	1.4771	1.0792	51.18	-77.09	2.5417	1.2788	2.3856	2.3404	1.3424	1.0026	0.78888	1.8535	0.029384	0.029384	0.5302	67.63	73	0.8791	1.7981	0.62941	0	441540	6553
89	186	25.726	142	0	1	0	0	1	0	155.32	30.7	51	NaN	1	5	500	38	10	10	1	1	60	99	1	60	99	1.5051	1.1139	46.81	-78.68	3.4239	2.3096	3.3134	3.0715	2.932	0.13988	1.949	2.5267	0.75358	1.3092	1.0906	313.07	352	2.4988	2.5021	1.7308	1.4771	621360	6359
73.2	157	29.697	43	0	0	1	0	0	1	307.34	488.8	21	7.6	1	5	NaN	NaN	NaN	NaN	NaN	90	100	10	90	100	10	1.1461	1.3617	NaN	NaN	NaN	1.7076	2.9004	2.699	2.4683	0.23045	1.8199	2.3727	1.0531	0.6464	1.0253	218.14	242	1.9821	1.9557	1.1884	1.0792	135080	2913
56.6	164	21.044	27	0	0	0	1	0	0	47.465	13.1	28	31	1	5	224	224	25	25	1	10	95	90	10	95	90	2.3802	0.47712	15.01	-46.63	3.3574	2.673	3.006	2.798	2.5775	0.22011	2.3513	2.8722	1.5096	1.3147	1.1474	696.23	759	1.4016	2.5282	1.3701	0.60206	354470	3110
80	172	27.042	141	0	1	0	0	0	0	282.49	24	78	2.9	1	5	282	115	NaN	NaN	NaN	1	10	99	1	55	99	1.4914	0.30103	42.01	-75.58	3.2035	2.1987	3.0774	2.9154	2.5302	0.38561	1.854	2.2629	1.1827	0.84323	0.79379	160.25	189	2.0092	2.2313	1.5729	0.60206	769670	6130
110	184	32.491	141	0	0	0	1	0	0	0	9.7	36	22.2	0	5	887	107	35	45	50	1	5	99	1	5	99	2.1903	2.4771	48.36	-72.08	3.151	2.0899	3.0711	2.9047	2.5694	0.33445	1.1189	2.0809	0.48144	0.40993	0.48144	114.43	123	1.8245	2.0209	1.1297	0.77815	592620	5080
84	167	30.119	29	0	0	0	1	0	0	44.266	113	63	39.7	1	5	103	173	5	20	20	5	40	95	5	40	95	2.1761	1.7993	34.86	-67.47	3.2181	2.1875	3.1166	2.9243	2.6425	0.28103	0.71181	2.267	1.1021	1.1804	1.0162	155.28	194	1.919	2.207	1.4804	0	496380	7216
69.3	166	25.149	38	0	1	0	0	0	0	0	2.64	62	141	1	6	583	949	0	5	50	20	60	80	20	60	80	0	0.30103	18.46	-39.96	2.8206	2.0969	2.4456	1.9731	2.243	-0.26761	1.5315	2.365	1.206	1.1307	1.6262	195.08	266	1.181	2.1239	1.1113	0	176900	3206
61	174	20.148	31	0	0	0	1	0	0	0	33187	16	3.499	0	5	NaN	NaN	NaN	NaN	NaN	NaN	NaN	NaN	1	80	99	2.415	1.8451	17.26	-59.46	3.1768	1.9445	3.0615	2.7528	2.6385	0.11394	1.6051	2.4191	1.3051	1.1408	1.0885	234.05	280	2.2371	2.2442	2.1554	0.8451	230220	4210
76	163	28.605	84	1	0	0	0	0	0	506.15	107.5	48	10.9	1	5	365	449	35	55	2	1	60	99	1	60	99	0	0	NaN	NaN	2.9793	1.7634	2.9069	2.7412	2.0569	0.68395	1.4188	1.9012	0.22531	0.61909	0.66745	72.8	83	2.2338	1.8565	2.1687	0.47712	600370	8808
57	162	21.719	29	0	0	1	0	0	0	234.59	2322.4	25	21.9	0	5	122	141	5	40	10	1	40	99	1	40	99	2.1461	1.5682	NaN	NaN	2.8937	1.8062	2.7931	2.5729	2.382	0.19033	0.97818	1.7889	0.51851	0.92221	0.73159	51.61	69	1.4921	1.7211	1.1281	0.47712	207540	4755
66	177	21.067	71	0	0	1	0	0	0	212.11	30452	92	49.3	1	6	26	71	5	10	5	1	75	99	1	75	99	1.9868	1.7404	NaN	NaN	2.8091	2.0531	2.6749	2.4518	2.238	0.21484	1.2071	1.8112	0.45332	1.0261	0.80754	52.88	76	1.4968	1.8059	1.2762	0	458590	5384
83	178	26.196	45	1	0	0	0	1	0	172.96	10	35	9.6	1	5	449	1019	5	7	0.5	1	100	99	1	100	99	0	0	33.02	-56.88	3.0771	1.9542	2.934	2.7226	2.3579	0.36549	1.3426	2.3583	1.0237	1.1303	1.262	203.77	245	1.9542	2.1775	2.0259	0.30103	408120	5924
42.2	160	16.484	15	0	0	1	0	0	1	0	9.91	32	1.4	1	6	314	167	40	45	6	1	55	99	1	55	99	1.2553	1.415	NaN	NaN	3.0581	1.7993	2.8136	2.5065	2.4346	0.071882	1.9044	2.7285	1.4218	0.98989	0.86923	499.72	540	1.8311	2.3571	1.6932	0	692090	1857
56.2	169	19.677	71	0	1	0	0	1	0	141.66	901	49	5	1	6	208	16	NaN	NaN	NaN	1	10	99	1	10	99	1.5441	0.69897	NaN	NaN	3.0446	1.5185	2.9934	2.7324	2.6395	0.093422	1.1436	1.6481	0.65992	0.24304	0.48001	37.95	47	1.6994	1.526	1.0806	0.30103	272890	4941
58	172	19.605	29	0	1	0	0	0	0	388.98	3.54	21	3.3	0	5	212	71	40	10	5	40	85	60	40	85	60	0.30103	0.47712	NaN	NaN	3.1704	2.4713	2.9987	2.7853	2.5527	0.233	1.7542	2.2691	0.60959	0.30963	1.1446	174.68	194	1.9364	1.9713	1.6071	0.69897	171780	2697
90	180	27.778	31	1	0	0	0	0	0	168.21	28.4	93	10	0	5	6	38	3	0	5	1	5	99	1	5	99	0.47712	0	40.19	-63.91	3.0999	1.3802	3.0187	2.9138	2.3541	0.55751	1.4021	2.1996	1.3422	1.1113	0.83885	126.05	168	2.3422	1.9451	1.1498	1.3222	512620	5295
83	172	28.056	30	0	0	0	1	1	0	358.6	189.5	19.196	5.76	0	5	391	58	NaN	NaN	NaN	1	70	99	1	70	99	2.4548	2	18.87	-63.07	3.2833	2.1303	3.1906	3.1169	2.3541	0.76418	1.7661	2.353	1.1881	1.1483	1.1136	196.28	238	1.4487	2.3459	1.4704	1.0792	325560	9190
61.2	161	23.61	28	0	0	0	1	0	0	345.84	85	46	NaN	1	5	321	58	NaN	NaN	NaN	1	90	99	1	90	99	1.7404	2.2041	NaN	NaN	2.9749	2.2648	2.7024	2.5403	2.2577	0.28103	1.8702	2.3006	0.20412	0.38382	0.9987	189.6	203	1.0374	2.2637	0.58771	1.3979	516920	4930
68.7	163	25.857	15	0	0	0	1	1	0	93.753	2266	31	10	1	6	397	160	50	25	5	1	60	99	1	60	99	2.017	2.2788	NaN	NaN	2.7778	1.2553	2.6776	2.3909	2.3522	0.037426	1.3583	1.9881	0.31387	0.83059	0.61805	88.92	102	1.6343	1.9959	1.4301	0.77815	701490	6577
57	158	22.833	29	0	0	0	1	0	0	392.33	2119.5	14	2.6	1	5	154	122	NaN	NaN	NaN	1	35	99	1	35	99	2.301	1.6021	6.41	-31.8	3.1341	1.8808	3.0004	2.4082	2.8591	-0.45593	1.808	2.4644	1.1216	1.2125	1.0588	262.35	302	1.7448	2.3494	1.7047	0.30103	430230	3747
54	172	18.253	117	0	1	0	0	0	0	386.49	11.11	43	78	1	6	628	13	15	5	10	10	40	90	10	40	90	1.5563	1.1139	8	-28.46	2.956	1.6532	2.7528	2.5955	2.2227	0.37107	1.6569	2.4587	0.83948	0.84323	0.74586	273.98	293	1.5873	1.9409	1.0449	0.47712	235810	3080
45	160	17.578	27	0	0	1	0	0	1	460.12	25436	27	1.06	1	5	321	128	30	25	70	1	2	99	1	2	99	1.9777	1.8513	NaN	NaN	2.8584	1.8808	2.7404	2.5821	2.2014	0.38202	1.0386	1.9733	0.51587	0.65031	0.57403	85.65	97	1.4675	1.892	1.1912	0.60206	636720	2149
62	158	24.836	44	0	0	0	1	0	0	0	4	45	17	1	5	308	77	2	8	10	1	95	99	1	95	99	2.0414	1.8195	31.93	-53.07	3.4447	2.1553	3.3581	3.1998	2.8241	0.37475	2.0456	2.4766	0.86392	1.7925	1.0208	239.49	318	2.1232	2.4715	1.6208	1.1461	621500	8097
58.7	151	25.744	113	0	1	0	0	1	0	0	1294	47	2.19	1	5	237	147	NaN	NaN	NaN	1	50	99	1	50	99	0	0	3.59	-10.62	3.3745	2.786	3.1526	2.9186	2.752	0.16732	1.662	2.3117	0.99211	1.5226	1.4794	173.11	246	1.7659	2.3276	1.5709	0.69897	296050	7550
55	180	16.975	36	0	0	0	1	1	0	0	1209	66	21.3	0	5	128	77	10	40	25	1	5	99	1	5	99	2.2788	2.3424	35.95	-72.09	3.386	2.2227	3.2916	3.1196	2.6946	0.42488	1.9035	2.4277	0.8704	1.5694	1.2227	231.58	291	1.9918	2.3544	2.1927	0.77815	292040	6014
89.6	168	31.746	78	0	0	1	0	0	1	501.31	2511.4	51	7.3	1	5	205	71	25	25	1	1	95	99	1	95	99	1.7782	1.415	26.39	-69.61	NaN	2.525	3.1361	3.0888	2.0682	1.0208	1.9056	2.2383	0.89265	1.1028	NaN	154.33	180	1.5913	2.1954	1.6582	0.90309	489070	3372
70	178	22.093	119	0	0	0	1	0	0	270.07	161	39	14.5	1	6	288	128	NaN	NaN	NaN	5	10	95	5	10	95	2.1903	2.3979	34.01	-65.53	3.4696	3.1886	2.9841	2.7589	2.5366	0.22272	1.9214	2.5084	1.5609	1.7148	1.2806	264.83	372	1.9623	2.5421	1.7185	0	674360	6202
85.3	186	24.656	113	0	1	0	0	0	1	81.572	2057	28	1.9999	1	5	19	96	50	0	7	1	5	99	1	5	99	2.2304	1	33.27	-60.52	NaN	NaN	NaN	NaN	NaN	NaN	NaN	NaN	NaN	NaN	NaN	NaN	NaN	NaN	NaN	NaN	NaN	NaN	NaN
94	169	32.912	8	0	1	0	0	0	1	0	826.45	69	12	0	5	788	282	55	35	17	80	100	20	80	100	20	1.5315	1	21.01	-50.24	2.6209	1.8261	2.4533	2.2529	1.9731	0.27875	1.185	1.5354	0.060698	0.549	0.75051	27.62	38	0.90255	1.54	1.1297	0	149450	15201
78.3	165	28.76	43	0	0	0	1	0	1	0	35531	22	4.67	0	5	1006	462	50	15	60	40	60	60	40	60	60	2.3522	2.3424	NaN	NaN	NaN	2.3674	3.0342	2.8927	2.4654	0.42813	2.0824	2.6201	1.0082	0.57403	0.72099	402.22	421	1.5723	2.5502	1.2927	0.30103	701400	2339
77.6	175	25.339	79	0	0	1	0	1	0	213.26	95.8	120	10	0	6	500	474	15	25	15	1	5	99	1	5	99	1.699	1.1461	21.04	-45.34	NaN	2.1492	2.7482	2.4116	2.3617	0.049218	1.4621	2.16	1.192	1.4767	0.89873	106.67	158	1.4709	1.7597	1.8892	0.30103	144940	8760
70	183	20.902	22	0	1	0	0	0	0	169.86	1.1	24	95	1	5	1205	1962	80	75	10	30	30	70	30	30	70	1.7324	0	44.25	-63.06	2.5684	1.3424	2.4487	2.3464	1.699	0.64444	0.84572	1.8913	0.25042	0.13672	0.63749	72.6	80	1.3764	1.7233	1.092	0	507960	2618
64.8	165	23.802	112	0	0	0	1	0	0	367.43	4974.1	30	1.2	1	5	NaN	NaN	NaN	NaN	NaN	95	100	5	95	100	5	2.3118	2.3324	NaN	NaN	3.3549	2.1271	3.0183	2.7388	2.6893	0.049218	2.2086	3.0383	0.96426	0.47129	0.87852	1079.2	1096	1.8426	2.5862	1.6066	1.0414	222910	1186
60	167	21.514	43	0	0	0	1	0	0	0	71871	25	4.9	1	6	769	821	NaN	NaN	NaN	1	5	99	1	5	99	2.4281	2.4594	NaN	NaN	3.1317	2.0374	2.8927	2.6542	2.4969	0.15836	1.8908	2.5817	1.361	1.4226	1.4764	338.17	416	1.812	2.4159	1.6506	0.69897	260070	4635
73.6	179	22.971	106	0	0	0	1	0	1	266.88	5697	35	70	1	6	NaN	NaN	NaN	NaN	NaN	10	50	90	10	50	90	1.9031	2.1553	24.36	-62.31	NaN	1.8388	2.8109	2.5478	2.4771	0.071882	1.5959	2.1805	0.76716	0.18184	0.79934	139.97	154	1.0645	2.1708	1.2502	1.2304	398410	5166
122	188	34.518	87	0	1	0	0	0	1	37.426	25.3	149	19.9	1	6	231	38	5	5	5	1	7	99	1	7	99	2.0414	0.69897	33.43	-54.19	3.3139	2.4048	3.0835	2.9685	2.3404	0.62839	1.6809	2.6355	0.84757	1.3811	1.1103	399.67	443	1.6443	2.6306	1.8728	0.47712	563060	6820
74	167	26.534	29	0	0	1	0	0	0	0	34.52	60	7.6	1	5	NaN	NaN	NaN	NaN	NaN	1	5	99	1	5	99	1.6902	1.8261	17.29	-40.25	2.9833	2.4133	2.7528	2.5694	2.2695	0.30103	1.247	2.0834	0.48287	0.66745	0.79727	112	127	1.406	1.9644	1.2714	0.77815	371840	2582
64.9	168	22.995	71	1	0	0	0	0	0	0	12.6	25	2	1	5	NaN	NaN	NaN	NaN	NaN	99	60	1	99	60	1	0	0	50.15	-33.16	3.149	2.2068	2.8241	2.5866	2.4281	0.15836	1.947	2.7659	1.0558	0.65992	0.59988	567.01	586	1.5925	2.4039	1.3118	0.60206	359040	2155
53	162	20.195	102	0	0	1	0	0	0	270.81	19	29	25	0	5	256	385	5	50	7	1	60	99	1	60	99	2.3617	2.2788	48.2	-81.48	2.9645	1.6628	2.8751	2.7185	2.3579	0.35984	1.6069	2.0064	0.52375	0.617	0.55871	94.11	105	1.703	1.9193	0.61066	0.60206	581780	5578
63.5	170	21.972	30	1	0	0	0	0	1	333.45	659.9	66	17.9	1	6	859	2051	50	90	20	10	40	90	10	40	90	0.69897	0	NaN	NaN	3.1876	2.3054	2.8627	2.6064	2.4955	0.11059	2.1624	2.7698	1.6515	0.93044	1.2898	525.31	596	1.8281	2.5223	1.7172	0.8451	421710	3141
73	154	30.781	29	1	0	0	0	0	0	240.69	540	54	6	1	5	763	231	30	20	5	20	40	80	20	40	80	0.30103	0	NaN	NaN	2.8981	2.0531	2.6085	2.4942	1.9191	0.57519	1.9523	2.4287	1.0913	1.1396	0.95999	243.19	278	1.4273	2.3346	1.1895	0.47712	358270	2938
64.4	176	20.79	71	0	1	0	0	0	0	320	2	55	15.7	1	6	821	321	5	20	15	90	50	10	90	50	10	1.9777	1.1139	26.27	-52.95	2.936	1.9345	2.8299	2.5403	2.4997	0.041393	0.95952	1.9122	0.32222	0.45484	0.69461	75.11	85	1.5647	1.7149	1.247	0.30103	268920	2886
73	165	26.814	43	0	0	1	0	1	0	113.52	5	21	8.8	0	6	256	660	10	10	0.5	1	100	99	1	100	99	1.9031	1.4771	53.75	-72.08	2.8701	1.5185	2.6656	2.5119	2.1206	0.3927	2.0195	2.3699	0.8451	0.92993	0.7007	219.14	239	1.5448	2.1803	1.0711	0.60206	587150	2560
60	171	20.519	32	0	1	0	0	0	0	218.12	11492	28	123	1	5	83	141	NaN	NaN	NaN	50	50	50	50	50	50	1.301	1.0792	29.27	-39.26	2.9509	1.7634	2.8096	2.6551	2.2148	0.43933	1.8182	2.1881	0.97864	1.573	1.1405	113.87	174	1.5382	2.2271	1.5816	0.60206	258370	8654
41	154	17.288	71	0	0	1	0	0	0	0	13	23	0	1	5	NaN	NaN	NaN	NaN	NaN	NaN	NaN	NaN	1	35	99	2.301	1.415	NaN	NaN	2.9665	2.0334	2.8376	2.5328	2.5315	0	1.2487	2.0516	1.1392	0.92634	0.96755	87.38	119	0.73799	1.988	1.4615	0.60206	227540	5071
77.6	174	25.631	1	0	1	0	0	0	1	155.33	6.5	NaN	NaN	1	5	128	83	15	5	20	5	75	95	5	75	95	1.6628	1	24.73	-59.04	NaN	NaN	NaN	NaN	NaN	NaN	NaN	NaN	NaN	NaN	NaN	NaN	NaN	NaN	NaN	NaN	NaN	NaN	NaN
60.5	NaN	NaN	15	0	1	0	0	0	0	0	NaN	49	6.4	1	5	872	462	40	40	30	1	35	99	1	35	99	1.6021	0	NaN	NaN	2.9769	2.1847	2.8176	2.7251	2.0969	0.62941	1.5585	2.1436	0.87852	0.95472	0.75282	122.37	144	1.1679	2.1157	1.1679	1.0792	859440	4886
70	166	25.403	84	0	1	0	0	0	0	309.58	188	59	1.4	1	6	513	244	50	10	7	20	60	80	20	60	80	2.0969	0	NaN	NaN	2.9417	1.7782	2.7226	2.4314	2.4031	0.029384	1.2931	2.1265	0.75891	0.85612	0.87506	119.03	140	1.4239	1.8027	1.3923	0.47712	208810	2729
95.3	167	34.171	85	0	0	0	1	1	0	201.49	10209	28	2	0	5	32	231	6	30	35	1	70	99	1	70	99	2.2041	2.0414	9.43	-53.13	3.2963	2.0128	3.1212	2.8567	2.7782	0.079181	2.0678	2.7275	1.6984	0.77159	2.0379	375.95	537	1.623	2.2251	1.7079	1.1461	245150	2081
79.2	183	23.65	57	0	1	0	0	0	0	0	60500	52	4	0	5	353	205	15	20	10	10	65	90	10	65	90	1.3802	1	19.11	-50.05	3.0293	1.8633	2.8876	2.8102	2.0899	0.72016	1.8652	2.2668	0.76118	0.87099	0.75435	170.46	188	1.4526	2.2552	1.099	0.47712	530340	3856
60.7	166	22.028	85	0	0	0	1	1	0	20.229	165.4	63	27.3	1	6	468	128	30	40	5	1	90	99	1	90	99	2.3424	2.4378	NaN	NaN	3.0541	1.6021	2.9863	2.4624	2.8241	-0.35655	1.343	2.0522	0.58433	1.2942	1.0322	94.3	129	1.8793	2.0835	1.4863	1.2041	517990	9919
[truncated: 14 more columns]
