# Supplementary material for: Case-control Indian buffet process identifies biomarkers of response to Codrituzumab
Source: BMC Cancer. 2019 Mar 28;19:278. doi: 10.1186/s12885-019-5472-0 (PMC6438135; doi:10.1186/s12885-019-5472-0)
Supplement: Supplementary file 5 — Biomarkers significant for feature F1 when only considering patients with high exposure and placebo. (XLSX 6 kb) [file 12885_2019_5472_MOESM5_ESM.xlsx]

## Sheet: Sheet1
Continuous variables	Effect size	p-value
AFP	3.9	4.71e-06
GPC3 membrane	1.34	9.64e-15
GPC3 cytoplasmic	0.75	4.66e-11
SGPC3 30/607	0.31	1.62e-06
SGPC3 114/165	0.29	1.26e-06
CD4	0.1	7.74e-05
CD3	0.09	9.16e-06
CD45	0.07	4.04e-05

## Sheet: Sheet2
Discrete variables	Effect size	p-value
IHC_3+	0.82	1.13e-20
IHC_1+	-0.37	2.29e-06
IHC_2+	-0.24	0.000103
