# Supplementary material for: Case-control Indian buffet process identifies biomarkers of response to Codrituzumab
Source: BMC Cancer. 2019 Mar 28;19:278. doi: 10.1186/s12885-019-5472-0 (PMC6438135; doi:10.1186/s12885-019-5472-0)
Supplement: Supplementary file 6 — Biomarkers significant for feature F2 when only considering patients with high exposure and placebo. (XLSX 6 kb) [file 12885_2019_5472_MOESM6_ESM.xlsx]

## Sheet: Sheet1
Continuous variables	Effect size	p-value
%Necrotic	4.06	4.94e-14
CD3/CD16 necrotic	3.95	9.99e-14
%Viable	-1.4	4.94e-14
CD3/CD16 viable	-1.39	9.99e-14

## Sheet: Sheet2
Discrete_variables	Effect size	p-value
	-
Nothing significant.
