# Supplementary material for: Case-control Indian buffet process identifies biomarkers of response to Codrituzumab
Source: BMC Cancer. 2019 Mar 28;19:278. doi: 10.1186/s12885-019-5472-0 (PMC6438135; doi:10.1186/s12885-019-5472-0)
Supplement: Supplementary file 7 — Biomarkers significant for feature F3 when only considering patients with high exposure and placebo. (XLSX 6 kb) [file 12885_2019_5472_MOESM7_ESM.xlsx]

## Sheet: Sheet1
Continuous variables	Effect size	p-value
NK	1.16	5.92e-05
CD8	0.19	4.13e-05
CD45	0.12	1.23e-05

## Sheet: Sheet2
Discrete variables	Effect size	p-value
-	-	-
Nothing significant.
